# Supplementary material for: Low-temperature crystal structure of the unconventional spin-triplet superconductor UTe2 from single-crystal neutron diffraction
Source: Acta Crystallogr B Struct Sci Cryst Eng Mater. 2020 Jan 29;76(Pt 1):137–43. doi: 10.1107/S2052520619016950 (PMC8202135; doi:10.1107/S2052520619016950)
Supplement: Supplementary file 1 [file b-76-00137-sup1.cif]

data_I
_database_code_depnum_ccdc_archive 'CCDC 1972889'
#==============================================================================

# PROCESSING SUMMARY (IUCr Office Use Only)

_journal_date_recd_electronic      2019-10-25
_journal_date_to_coeditor         ?
_journal_date_from_coeditor       ?
_journal_date_accepted     2019-12-18
_journal_date_printers_first      ?
_journal_date_printers_final      ?
_journal_date_proofs_out          ?
_journal_date_proofs_in           ?
_journal_coeditor_name            ?
_journal_coeditor_code      RA5072SUP1
_journal_coeditor_notes
; ?
;
_journal_paper_category      FA
_journal_techeditor_code      B191695
_iucr_compatibility_tag          ACTA95
_journal_techeditor_notes  
;
;
_journal_coden_ASTM               ?
_journal_name_full                ?
_journal_year                     ?
_journal_volume                   ?
_journal_issue                    ?
_journal_page_first               ?
_journal_page_last                ?
_journal_suppl_publ_number        ?
_journal_suppl_publ_pages         ?

#==============================================================================

_audit_creation_method ISOCIF
 
_cell_length_a    4.12300
_cell_length_b    6.08600
_cell_length_c    13.81200
_cell_angle_alpha 90.00000
_cell_angle_beta  90.00000
_cell_angle_gamma 90.00000
_cell_volume      346.57869
 
_symmetry_space_group_name_H-M "I 2/m 2/m 2/m"
_symmetry_Int_Tables_number 71
_space_group.reference_setting '071:-I 2 2'
_space_group.transform_Pp_abc a,b,c;0,0,0
 
loop_
_space_group_symop_id
_space_group_symop_operation_xyz
1 x,y,z
2 x,-y,-z
3 -x,y,-z
4 -x,-y,z
5 -x,-y,-z
6 -x,y,z
7 x,-y,z
8 x,y,-z
9 x+1/2,y+1/2,z+1/2
10 x+1/2,-y+1/2,-z+1/2
11 -x+1/2,y+1/2,-z+1/2
12 -x+1/2,-y+1/2,z+1/2
13 -x+1/2,-y+1/2,-z+1/2
14 -x+1/2,y+1/2,z+1/2
15 x+1/2,-y+1/2,z+1/2
16 x+1/2,y+1/2,-z+1/2
 
loop_
_atom_site_label
_atom_site_type_symbol
_atom_site_symmetry_multiplicity
_atom_site_Wyckoff_label
_atom_site_fract_x
_atom_site_fract_y
_atom_site_fract_z
_atom_site_occupancy
_atom_site_fract_symmform
U1  U    4 i 0.00000 0.00000 0.13471 1.00000 0,0,Dz 
Te1 Te   4 h 0.00000 0.25058 0.50000 1.00000 0,Dy,0 
Te2 Te   4 j 0.50000 0.00000 0.29800 1.00000 0,0,Dz 
 
# end of cif
