# Supplementary material for: Low-temperature crystal structure of the unconventional spin-triplet superconductor UTe2 from single-crystal neutron diffraction
Source: Acta Crystallogr B Struct Sci Cryst Eng Mater. 2020 Jan 29;76(Pt 1):137–43. doi: 10.1107/S2052520619016950 (PMC8202135; doi:10.1107/S2052520619016950)
Supplement: Supplementary file 2 [file b-76-00137-Isup2.hkl]

#=======================================================================
data_global
#=======================================================================

_audit_creation_method                   'Jana2006 Version : 01/05/2019'


# 1. PROCESSING SUMMARY (IUCr Office Use Only)

_journal_date_recd_electronic            ?
_journal_date_to_coeditor                ?
_journal_date_from_coeditor              ?
_journal_date_accepted                   ?
_journal_date_printers_first             ?
_journal_date_printers_final             ?
_journal_date_proofs_out                 ?
_journal_date_proofs_in                  ?
_journal_coeditor_name                   ?
_journal_coeditor_code                   ?
_journal_coeditor_notes
; ?
;
_journal_techeditor_code                 ?
_journal_paper_category                  ?
_journal_techeditor_notes
; ?
;
_journal_coden_ASTM                      ?
_journal_name_full                       'Acta Crystallographica Section C'
_journal_year                            ?
_journal_volume                          ?
_journal_issue                           ?
_journal_page_first                      ?
_journal_page_last                       ?
_journal_suppl_publ_number               ?
_journal_suppl_publ_pages                ?

#=======================================================================

# 2. SUBMISSION DETAILS

_publ_contact_author_name                ?
_publ_contact_author_address
; ?
;
_publ_contact_author_email               ?
_publ_contact_author_fax                 ?
_publ_contact_author_phone               ?

_publ_requested_journal                  'Acta Crystallographica Section C'
_publ_requested_category                 ?

_publ_contact_letter
; ?
;

#=======================================================================

# 3. TITLE AND AUTHOR LIST

_publ_section_title
; ?
;
_publ_section_title_footnote
; ?
;
loop_
 _publ_author_name
 _publ_author_footnote
 _publ_author_address
; ?      # name
;
; ?      # footnote
;
; ?      # address
;

#=======================================================================

# 4. TEXT

_publ_section_synopsis
; ?
;
_publ_section_abstract
; ?
;
_publ_section_comment
; ?
;
_publ_section_introduction
; ?
;
_publ_section_experimental
; ?
;
_publ_section_exptl_prep
; ?
;
_publ_section_exptl_refinement
; ?
;
_publ_section_exptl_solution
; ?
;
_publ_section_discussion
; ?
;
_publ_section_acknowledgements
; ?
;
_publ_section_references
;
Petricek, V., Dusek, M. & Palatinus L. (2014). Z. Kristallogr. 229(5), 345-352.

Palatinus L. & Chapuis G. (2007). J. Appl. Cryst. 40, 786-790.

# enable this reference if Diamond ver. 2 was used for visualization
#Brandenburg, K. (1999). DIAMOND. Version. 2.1c.
#Crystal Impact GbR, Bonn, Germany.

# enable this reference if Diamond ver. 3 was used for visualization
#Brandenburg, K. & Putz, H. (2005). DIAMOND Version 3.
#Crystal Impact GbR, Postfach 1251, D-53002 Bonn, Germany.

# enable this reference if SIR97 was used for solving of the structure
#Altomare, A., Burla, M. C., Camalli, M., Cascarano, G., Giacovazzo, C.,
#Guagliardi, A., Moliterni, A. G. G., Polidori, G., Spagna, R. (1997).
#SIR97. A Package for Crystal Structure Solution by Direct Methods
#and Refinement, Bari, Rome, Italy.

# use this reference if SIR2002 was used for solving of the structure
#Burla, M.C., Camalli, M., Carrozzini, B., Cascarano, G., Giacovazzo, C.,
#Polidori, G., Spagna, R.
#SIR2002: the program, J. Appl. Cryst, (2003). 36, 1103


# use this reference if SIR2011 was used for solving of the structure
#Burla, M.C., Caliandro, R., Camalli, M., Carrozzini, B., Cascarano,
#G.L., Giacovazzo, C., Mallamo. M., Mazzone, A., Polidori, G., Spagna, R.
#SIR2011: a new package for crystal structure determination and refinement,
#J.Appl.Cryst. (2012) 45, 357-361

# enable this reference if bond valences were calculated
#Brown, I. D. (1996). J. Appl. Cryst. 29, 479-480.

# enable this reference if Xshape wase used for crystal shape refinement
#Stoe & Cie (1998). X-SHAPE. Stoe & Cie, Darmstadt, Germany.


# enable this reference if Flack coefficient was refined
#Flack, H. D. (1983). Acta Cryst. A39, 876-881.
;
_publ_section_figure_captions
; ?
;
_publ_section_table_legends
; ?
;

#=======================================================================
data_I
#=======================================================================

# 5. CHEMICAL DATA

_chemical_name_systematic
; ?
;
_chemical_name_common                    ?
_chemical_formula_moiety                 ?
_chemical_formula_structural             ?
_chemical_formula_analytical             ?
_chemical_formula_iupac                  ?
_chemical_formula_sum                    'Te2 U1'
_chemical_formula_weight                 493.2
_chemical_melting_point                  ?
_chemical_compound_source                ?
_chemical_absolute_configuration         .

#=======================================================================

# 6. CRYSTAL DATA

_symmetry_cell_setting                   orthorhombic
_symmetry_space_group_name_H-M           'I m m m'
_symmetry_space_group_name_Hall          '-I -2x;-2y;-2z'
_symmetry_Int_Tables_number              71

loop_
 _space_group_symop_id
 _space_group_symop_operation_xyz
 1   x,y,z
 2   -x,-y,z
 3   -x,y,-z
 4   x,-y,-z
 5   -x,-y,-z
 6   x,y,-z
 7   x,-y,z
 8   -x,y,z
 9   x+1/2,y+1/2,z+1/2
 10  -x+1/2,-y+1/2,z+1/2
 11  -x+1/2,y+1/2,-z+1/2
 12  x+1/2,-y+1/2,-z+1/2
 13  -x+1/2,-y+1/2,-z+1/2
 14  x+1/2,y+1/2,-z+1/2
 15  x+1/2,-y+1/2,z+1/2
 16  -x+1/2,y+1/2,z+1/2

_cell_length_a                           4.123
_cell_length_b                           6.086
_cell_length_c                           13.812
_cell_angle_alpha                        90
_cell_angle_beta                         90
_cell_angle_gamma                        90
_cell_volume                             346.5787

loop_
 _twin_individual_id
 _twin_individual_mass_fraction_refined
 _twin_individual_twin_matrix_11
 _twin_individual_twin_matrix_12
 _twin_individual_twin_matrix_13
 _twin_individual_twin_matrix_21
 _twin_individual_twin_matrix_22
 _twin_individual_twin_matrix_23
 _twin_individual_twin_matrix_31
 _twin_individual_twin_matrix_32
 _twin_individual_twin_matrix_33
 ? ? ? ? ? ? ? ? ? ? ?

_cell_formula_units_Z                    4

_cell_measurement_reflns_used            ?
_cell_measurement_theta_min              ?
_cell_measurement_theta_max              ?
_cell_measurement_temperature            2.7
_cell_special_details
; ?
;

_exptl_crystal_density_diffrn            9.4527
_exptl_crystal_density_meas              ?
_exptl_crystal_density_method            ?
_exptl_crystal_F_000                     80.068

_exptl_absorpt_coefficient_mu            0.01
_exptl_crystal_description               ?
_exptl_crystal_size_max                  ?
_exptl_crystal_size_mid                  ?
_exptl_crystal_size_min                  ?
_exptl_crystal_size_rad                  ?
_exptl_crystal_colour                    ?
_exptl_absorpt_correction_type           ?
_exptl_absorpt_process_details           ?
_exptl_absorpt_correction_T_min          ?
_exptl_absorpt_correction_T_max          ?
loop_
 _exptl_crystal_face_index_h
 _exptl_crystal_face_index_k
 _exptl_crystal_face_index_l
 _exptl_crystal_face_perp_dist
 ? ? ? ?

#=======================================================================

# 7. EXPERIMENTAL DATA

_exptl_special_details                   ?

_diffrn_ambient_temperature              2.7
_diffrn_source                           ?
_diffrn_source_power                     ?
_diffrn_source_voltage                   ?
_diffrn_source_current                   ?
_diffrn_radiation_type                   neutron
_diffrn_radiation_source                 ?
_diffrn_radiation_wavelength             0.9
_diffrn_radiation_monochromator          ?
_diffrn_measurement_device               ?
_diffrn_measurement_device_type          ?
_diffrn_detector                         ?
_diffrn_detector_area_resol_mean         ?
_diffrn_measurement_method               ?
_diffrn_measurement_specimen_support     ?

_diffrn_reflns_number                    298
_diffrn_reflns_theta_min                 4.63
_diffrn_reflns_theta_max                 35.1
_diffrn_reflns_theta_full                18.23
_diffrn_measured_fraction_theta_max      0.54
_diffrn_measured_fraction_theta_full     0.66
_diffrn_reflns_av_R_equivalents          0.0186
_diffrn_reflns_av_unetI/netI             0.0123
_diffrn_reflns_limit_h_min               -5
_diffrn_reflns_limit_h_max               5
_diffrn_reflns_limit_k_min               -6
_diffrn_reflns_limit_k_max               7
_diffrn_reflns_limit_l_min               -9
_diffrn_reflns_limit_l_max               13
_diffrn_reflns_reduction_process         ?

_diffrn_standards_number                 ?
_diffrn_standards_interval_count         ?
_diffrn_standards_interval_time          ?
_diffrn_standards_decay_%                ?
loop_
_diffrn_standard_refln_index_h
_diffrn_standard_refln_index_k
_diffrn_standard_refln_index_l
  ? ? ?

_diffrn_radiation_probe                  neutron

#=======================================================================

# 8. REFINEMENT DATA

_refine_special_details
; ?
;

_reflns_number_total                     133
_reflns_number_gt                        133
_reflns_threshold_expression             'I>3\s(I)'

_refine_ls_structure_factor_coef         F
_refine_ls_R_factor_gt                   0.0132
_refine_ls_wR_factor_gt                  0.0176
_refine_ls_R_factor_all                  0.0132
_refine_ls_wR_factor_ref                 0.0176
_refine_ls_goodness_of_fit_ref           1.42
_refine_ls_goodness_of_fit_gt            1.42
_refine_ls_restrained_S_gt               ?
_refine_ls_restrained_S_all              ?
_refine_ls_number_reflns                 133
_refine_ls_number_parameters             8
_refine_ls_number_restraints             0
_refine_ls_number_constraints            0
_refine_ls_weighting_scheme              sigma
_refine_ls_weighting_details             'w=1/(\s^2^(F)+0.0001F^2^)'
_refine_ls_hydrogen_treatment            ?
_refine_ls_shift/su_max                  0.0417
_refine_ls_shift/su_mean                 0.0123
_refine_diff_density_max                 0.29
_refine_diff_density_min                 -0.20
_refine_ls_extinction_method
 'B-C type 1 Gaussian isotropic (Becker & Coppens, 1974)'
_refine_ls_extinction_coef               340(20)
_refine_ls_extinction_expression         ?
_refine_ls_abs_structure_details         ?
_refine_ls_abs_structure_Flack           ?
_refine_ls_abs_structure_Rogers          ?

loop_
 _atom_type_symbol
 _atom_type_scat_length_neutron
 _atom_type_scat_source
 Te    5.800 International_Tables_Vol_C
 U     8.417 International_Tables_Vol_C

_computing_data_collection               ?
_computing_cell_refinement               ?
_computing_data_reduction                ?
_computing_structure_solution            ?
_computing_structure_refinement          ?
_computing_molecular_graphics            ?
_computing_publication_material          ?

loop_
 _restr_distance_atom_site_label_1
 _restr_distance_site_symmetry_1
 _restr_distance_atom_site_label_2
 _restr_distance_site_symmetry_2
 _restr_distance_target
 _restr_distance_target_weight_param
 ? ? ? ? ? ?

loop_
 _restr_angle_atom_site_label_1
 _restr_angle_site_symmetry_1
 _restr_angle_atom_site_label_2
 _restr_angle_site_symmetry_2
 _restr_angle_atom_site_label_3
 _restr_angle_site_symmetry_3
 _restr_angle_target
 _restr_angle_target_weight_param
 ? ? ? ? ? ? ? ?

loop_
 _restr_torsion_atom_site_label_1
 _restr_torsion_site_symmetry_1
 _restr_torsion_atom_site_label_2
 _restr_torsion_site_symmetry_2
 _restr_torsion_atom_site_label_3
 _restr_torsion_site_symmetry_3
 _restr_torsion_atom_site_label_4
 _restr_torsion_site_symmetry_4
 _restr_torsion_angle_target
 _restr_torsion_weight_param
 ? ? ? ? ? ? ? ? ? ?

loop_
 _restr_equal_distance_atom_site_label_1
 _restr_equal_distance_site_symmetry_1
 _restr_equal_distance_atom_site_label_2
 _restr_equal_distance_site_symmetry_2
 _restr_equal_distance_class_class_id
 _restr_equal_distance_class_target_weight_param
 ? ? ? ? ? ?

loop_
 _restr_equal_angle_atom_site_label_1
 _restr_equal_angle_site_symmetry_1
 _restr_equal_angle_atom_site_label_2
 _restr_equal_angle_site_symmetry_2
 _restr_equal_angle_atom_site_label_3
 _restr_equal_angle_site_symmetry_3
 _restr_equal_angle_class_class_id
 _restr_equal_angle_class_target_weight_param
 ? ? ? ? ? ? ? ?

loop_
 _restr_equal_torsion_atom_site_label_1
 _restr_equal_torsion_site_symmetry_1
 _restr_equal_torsion_atom_site_label_2
 _restr_equal_torsion_site_symmetry_2
 _restr_equal_torsion_atom_site_label_3
 _restr_equal_torsion_site_symmetry_3
 _restr_equal_torsion_atom_site_label_4
 _restr_equal_torsion_site_symmetry_4
 _restr_equal_torsion_class_class_id
 _restr_equal_torsion_class_target_weight_param
 ? ? ? ? ? ? ? ? ? ?


#=======================================================================

# 9. ATOMIC COORDINATES AND DISPLACEMENT PARAMETERS

loop_
 _atom_site_label
 _atom_site_type_symbol
 _atom_site_fract_x
 _atom_site_fract_y
 _atom_site_fract_z
 _atom_site_adp_type
 _atom_site_U_iso_or_equiv
 _atom_site_site_symmetry_multiplicity
 _atom_site_occupancy
 _atom_site_calc_flag
 _atom_site_refinement_flags
 _atom_site_disorder_assembly
 _atom_site_disorder_group
  U1 U 0 0 0.13471(7) Uiso 0.0019(2) 4 1 d . . .
  Te1 Te 0 0.25058(15) 0.5 Uiso 0.0036(3) 4 1 d . . .
  Te2 Te 0.5 0 0.29800(12) Uiso 0.0034(2) 4 1 d . . .

loop_
 _atom_site_aniso_label
 _atom_site_aniso_type_symbol
 _atom_site_aniso_U_11
 _atom_site_aniso_U_22
 _atom_site_aniso_U_33
 _atom_site_aniso_U_12
 _atom_site_aniso_U_13
 _atom_site_aniso_U_23
 ? ? ? ? ? ? ? ?

loop_
 _jana_atom_site_ADP_C_label
 _jana_atom_site_ADP_C_type_symbol
 _jana_atom_site_ADP_C_111
 _jana_atom_site_ADP_C_112
 _jana_atom_site_ADP_C_113
 _jana_atom_site_ADP_C_122
 _jana_atom_site_ADP_C_123
 _jana_atom_site_ADP_C_133
 _jana_atom_site_ADP_C_222
 _jana_atom_site_ADP_C_223
 _jana_atom_site_ADP_C_233
 _jana_atom_site_ADP_C_333
 ? ? ? ? ? ? ? ? ? ? ? ?

loop_
 _jana_atom_site_ADP_D_label
 _jana_atom_site_ADP_D_type_symbol
 _jana_atom_site_ADP_D_1111
 _jana_atom_site_ADP_D_1112
 _jana_atom_site_ADP_D_1113
 _jana_atom_site_ADP_D_1122
 _jana_atom_site_ADP_D_1123
 _jana_atom_site_ADP_D_1133
 _jana_atom_site_ADP_D_1222
 _jana_atom_site_ADP_D_1223
 _jana_atom_site_ADP_D_1233
 _jana_atom_site_ADP_D_1333
 _jana_atom_site_ADP_D_2222
 _jana_atom_site_ADP_D_2223
 _jana_atom_site_ADP_D_2233
 _jana_atom_site_ADP_D_2333
 _jana_atom_site_ADP_D_3333
 ? ? ? ? ? ? ? ? ? ? ? ? ? ? ? ? ?

loop_
 _jana_atom_site_ADP_E_label
 _jana_atom_site_ADP_E_type_symbol
 _jana_atom_site_ADP_E_11111
 _jana_atom_site_ADP_E_11112
 _jana_atom_site_ADP_E_11113
 _jana_atom_site_ADP_E_11122
 _jana_atom_site_ADP_E_11123
 _jana_atom_site_ADP_E_11133
 _jana_atom_site_ADP_E_11222
 _jana_atom_site_ADP_E_11223
 _jana_atom_site_ADP_E_11233
 _jana_atom_site_ADP_E_11333
 _jana_atom_site_ADP_E_12222
 _jana_atom_site_ADP_E_12223
 _jana_atom_site_ADP_E_12233
 _jana_atom_site_ADP_E_12333
 _jana_atom_site_ADP_E_13333
 _jana_atom_site_ADP_E_22222
 _jana_atom_site_ADP_E_22223
 _jana_atom_site_ADP_E_22233
 _jana_atom_site_ADP_E_22333
 _jana_atom_site_ADP_E_23333
 _jana_atom_site_ADP_E_33333
 ? ? ? ? ? ? ? ? ? ? ? ? ? ? ? ? ? ? ? ? ? ? ?

loop_
 _jana_atom_site_ADP_F_label
 _jana_atom_site_ADP_F_type_symbol
 _jana_atom_site_ADP_F_111111
 _jana_atom_site_ADP_F_111112
 _jana_atom_site_ADP_F_111113
 _jana_atom_site_ADP_F_111122
 _jana_atom_site_ADP_F_111123
 _jana_atom_site_ADP_F_111133
 _jana_atom_site_ADP_F_111222
 _jana_atom_site_ADP_F_111223
 _jana_atom_site_ADP_F_111233
 _jana_atom_site_ADP_F_111333
 _jana_atom_site_ADP_F_112222
 _jana_atom_site_ADP_F_112223
 _jana_atom_site_ADP_F_112233
 _jana_atom_site_ADP_F_112333
 _jana_atom_site_ADP_F_113333
 _jana_atom_site_ADP_F_122222
 _jana_atom_site_ADP_F_122223
 _jana_atom_site_ADP_F_122233
 _jana_atom_site_ADP_F_122333
 _jana_atom_site_ADP_F_123333
 _jana_atom_site_ADP_F_133333
 _jana_atom_site_ADP_F_222222
 _jana_atom_site_ADP_F_222223
 _jana_atom_site_ADP_F_222233
 _jana_atom_site_ADP_F_222333
 _jana_atom_site_ADP_F_223333
 _jana_atom_site_ADP_F_233333
 _jana_atom_site_ADP_F_333333
 ? ? ? ? ? ? ? ? ? ? ? ? ? ? ? ? ? ? ? ? ? ? ? ? ? ? ? ? ? ?


#=======================================================================

# 10. MOLECULAR GEOMETRY


loop_
 _geom_bond_atom_site_label_1
 _geom_bond_atom_site_label_2
 _geom_bond_site_symmetry_1
 _geom_bond_site_symmetry_2
 _geom_bond_distance
 _geom_bond_publ_flag
  U1 Te2 . 1_455 3.0553(12) ?
  U1 Te2 . . 3.0553(12) ?

loop_
 _geom_angle_atom_site_label_1
 _geom_angle_atom_site_label_2
 _geom_angle_atom_site_label_3
 _geom_angle_site_symmetry_1
 _geom_angle_site_symmetry_2
 _geom_angle_site_symmetry_3
 _geom_angle
 _geom_angle_publ_flag
  Te2 U1 Te2 1_455 . . 84.87(3) ?
  U1 Te2 U1 . . 1_655 84.87(4) ?

loop_
 _geom_torsion_atom_site_label_1
 _geom_torsion_atom_site_label_2
 _geom_torsion_atom_site_label_3
 _geom_torsion_atom_site_label_4
 _geom_torsion_site_symmetry_1
 _geom_torsion_site_symmetry_2
 _geom_torsion_site_symmetry_3
 _geom_torsion_site_symmetry_4
 _geom_torsion
 _geom_torsion_publ_flag
 ? ? ? ? ? ? ? ? ? ?

loop_
 _geom_hbond_atom_site_label_D
 _geom_hbond_atom_site_label_H
 _geom_hbond_atom_site_label_A
 _geom_hbond_site_symmetry_D
 _geom_hbond_site_symmetry_H
 _geom_hbond_site_symmetry_A
 _geom_hbond_distance_DH
 _geom_hbond_distance_HA
 _geom_hbond_distance_DA
 _geom_hbond_angle_DHA
 _geom_hbond_publ_flag
 ? ? ? ? ? ? ? ? ? ? ?


#=======================================================================

# 11. STRUCTURE-FACTOR LIST

loop_
 _refln_index_h
 _refln_index_k
 _refln_index_l
 _refln_F_squared_calc
 _refln_F_squared_meas
 _refln_F_squared_sigma
 _refln_observed_status
   2   0   0 6244.72 6092.59   36.70 o
   4   0   0 5772.56 5875.05   60.62 o
   1   1   0  108.35  111.50    4.29 o
   0   2   0 1124.97 1091.99   14.24 o
   2   2   0 1106.43 1107.33   13.50 o
   4   2   0 1052.52 1064.46   13.14 o
   1   3   0  116.76  119.37    4.26 o
   3   3   0  119.35  110.54    8.50 o
   0   4   0 6108.90 5929.04   77.43 o
   2   4   0 5950.86 5772.77   57.47 o
   4   4   0 5501.74 5640.22   74.15 o
   2   6   0 1041.09 1084.75   26.24 o
   1   0   1   36.29   42.54    4.25 o
   0   1   1  240.05  244.07    4.44 o
   2   1   1  237.29  245.04    4.30 o
   4   1   1  229.13  234.62    4.27 o
   1   2   1 2693.39 2691.48   15.59 o
   3   2   1 2554.93 2503.80   14.01 o
   5   2   1 2299.79 2253.99   13.61 o
   2   3   1  224.82  239.57    4.28 o
   4   3   1  217.36  225.91    8.53 o
   0   5   1  242.49  222.23   17.09 o
   2   5   1  239.56  239.02    4.27 o
   4   5   1  230.91  221.71   12.79 o
   1   6   1 2444.44 2474.59   36.59 o
   3   6   1 2319.28 2309.60   27.23 o
   1   1   2  219.18  220.99    4.33 o
   3   1   2  204.10  179.34    4.27 o
   5   1   2  176.90  178.77    4.26 o
   0   2   2 2116.61 2072.51   20.47 o
   2   2   2 2051.46 1994.17   14.14 o
   4   2   2 1867.89 1895.64   13.48 o
   1   3   2  221.92  218.71    4.29 o
   3   3   2  206.65  217.52    4.27 o
   1   5   2  189.70  183.32    8.53 o
   3   5   2  176.59  195.81    8.51 o
   0   6   2 1886.74 1885.84   31.51 o
   2   6   2 1828.73 1867.58   22.39 o
   1   0   3 4729.11 5256.04   58.04 o
   3   0   3 4484.27 4368.08   30.26 o
   5   0   3 4033.27 4090.41   28.54 o
   0   1   3   88.92   85.64    4.28 o
   2   1   3   89.75   97.88    4.26 o
   1   2   3  512.92  509.77    4.39 o
   3   2   3  499.62  492.08    8.63 o
   5   2   3  473.75  455.38    8.59 o
   2   3   3   96.81  102.03    8.50 o
   1   4   3 4503.54 4302.10   35.55 o
   3   4   3 4270.81 4219.68   24.14 o
   2   5   3   85.83   84.91    4.25 o
   1   6   3  488.89  490.33    8.60 o
   3   6   3  476.03  472.58   12.89 o
   1   1   4 1658.47 1694.88   19.31 o
   3   1   4 1591.81 1555.04    9.01 o
   5   1   4 1466.70 1425.44   13.28 o
   0   2   4 2223.94 2206.48   19.92 o
   2   2   4 2173.81 2171.06   14.10 o
   4   2   4 2030.44 2020.50   18.04 o
   1   3   4 1600.95 1549.11   13.79 o
   3   3   4 1536.97 1557.98   22.32 o
   1   5   4 1592.92 1589.42   17.91 o
   3   5   4 1528.71 1539.70   13.31 o
   0   6   4 2045.22 2064.47   31.62 o
   2   6   4 1999.32 1979.60   22.50 o
   1   7   4 1434.74 1379.87   22.11 o
   3   0   5  230.29  239.24    8.54 o
   5   0   5  212.70  174.71    8.52 o
   0   1   5 1466.35 1414.95   14.34 o
   2   1   5 1428.66 1425.42   13.66 o
   4   1   5 1321.47 1324.65   13.25 o
   1   2   5  901.29  893.92    8.94 o
   3   2   5  831.64  842.34    8.73 o
   0   3   5 1456.87 1457.76   22.85 o
   2   3   5 1419.36 1363.17   13.45 o
   4   3   5 1312.71 1326.84   13.22 o
   1   4   5  230.97  222.22    4.27 o
   3   4   5  221.96  230.24    4.26 o
   0   5   5 1341.34 1265.45   26.64 o
   2   5   5 1307.02 1289.57   13.25 o
   1   6   5  777.11  815.77    8.68 o
   3   6   5  716.58  718.49   12.98 o
   0   7   5 1314.89 1322.11   26.44 o
   2   0   6 1576.11 1568.40   18.29 o
   4   0   6 1447.47 1480.08   26.59 o
   0   4   6 1538.94 1499.36   13.51 o
   2   4   6 1495.87 1511.27   13.37 o
   4   4   6 1373.97 1412.69   17.66 o
   0   1   7 2580.27 2632.77   29.58 o
   2   1   7 2521.36 2609.02   14.15 o
   4   1   7 2352.94 2387.73   27.29 o
   1   2   7 1170.23 1166.18   13.46 o
   3   2   7 1124.40 1139.46   17.60 o
   2   3   7 2436.57 2381.33   27.74 o
   4   3   7 2274.41 2302.30   18.13 o
   1   4   7  105.38   89.24    4.25 o
   0   5   7 2452.85 2463.78   27.53 o
   2   5   7 2396.86 2442.56   22.79 o
   1   6   7 1087.25 1112.18    8.76 o
   0   7   7 2215.19 2189.72   31.67 o
   2   0   8 1206.96 1336.23   22.27 o
   4   0   8 1133.59 1197.10   21.92 o
   1   1   8 2116.74 2260.86   18.76 o
   3   1   8 2022.53 2061.80   31.72 o
   1   3   8 2102.64 2072.68   22.98 o
   3   3   8 2008.84 2055.97   22.54 o
   0   4   8 1185.87 1189.08   22.10 o
   2   4   8 1161.33 1196.25   17.59 o
   1   5   8 1960.18 1977.58   13.51 o
   3   5   8 1873.45 1912.86   17.92 o
   0   6   8   75.22   63.64    4.24 o
   1   2   9 1537.09 1456.45   18.04 o
   3   2   9 1448.06 1463.47   26.61 o
   1   6   9 1377.35 1386.37   13.25 o
   3   1  10 1599.58 1679.38   35.64 o
   0   2  10  359.54  352.23   12.89 o
   2   2  10  352.57  381.45   12.86 o
   4   2  10  332.52  303.68   12.83 o
   1   3  10 1617.98 1621.75   22.40 o
   3   3  10 1538.55 1584.47   22.19 o
   0   4  10  607.84  613.58   17.28 o
   2   4  10  581.79  620.95    8.62 o
   1   5  10 1594.19 1636.34   31.13 o
   0   6  10  334.49  325.08    8.55 o
   4   1  11 1229.03 1160.48   21.98 o
   0   3  11 1326.77 1338.09   17.72 o
   2   3  11 1301.48 1292.78   22.06 o
   1   4  11 2472.95 2518.11   27.42 o
   3   4  11 2360.32 2203.39   27.26 o
   0   5  11 1236.75 1249.07   17.59 o
   2   5  11 1213.50 1203.84   17.57 o
   0   4  12  468.63  468.35   12.89 o
   2   4  12  461.81  429.45   12.88 o
   0   5  13  233.64  191.88   12.79 o

loop_
 _twin_refln_datum_id
 _twin_refln_individual_id
 _twin_refln_index_h
 _twin_refln_index_k
 _twin_refln_index_l
 _twin_refln_F_squared_calc
 _twin_refln_F_squared_meas
 _twin_refln_F_squared_sigma
 _twin_refln_include_status
 ? ? ? ? ? ? ? ? ?
